# Supplementary material for: Optimization of Potential Nanoemulgels for Boosting Transdermal Glimepiride Delivery and Upgrading Its Anti-Diabetic Activity
Source: Gels. 2023 Jun 18;9(6):494. doi: 10.3390/gels9060494 (PMC10298085; doi:10.3390/gels9060494)
Supplement: Supplementary file 1 [file gels-09-00494-s001.zip]

Archive with 1 entries (1 files):
- gels-2429007-supplementary.pdf
